# Supplementary material for: Pediatric Capacity Building in Northern Laos: An Evaluation of the Pediatric Nursing Training Program at Lao Friends Hospital for Children
Source: PLoS One. 2026 Jul 15;21(7):e0349226. doi: 10.1371/journal.pone.0349226 (PMC13372149; doi:10.1371/journal.pone.0349226)
Supplement: S1 File — (XLS) [file pone.0349226.s001.xls]

## Sheet: EvaluationOfThePedia-LikertQues
			1	2	3	4	5	6	7	8	9	10	11	12	13	14
length_of_time_at_lfhc	experiences_country	have_you_ever_worked_volun	sr_role_prior_start	sr_role_end	sr_nurse_baseline	sr_admim_clin_mentor	sr_felt_strug_app_class	sr_init_frust_training	sr_init_over_training	sr_mentor_increase	sr_recog_knowledge_gap	sr_culture_contrib_abil	sr_culture_events	sr_better_recog_barrier	sr_recog_import_culture	sr_facil_more_mentor
2	0	1	4	5	4	4	4	3	4	4	4	4	4	4	5	5
4	1	1	2	4	2	4	3	4	2	4	4	4	4	5	5	5
2	0	0	5	5	5	4	4	2	3	4	4	4	4	5	5	4
2	0	1	4	4	4	4	1	1	4	4	4	4	4	4	4	4
2	2	1	4	4	4	4	2	1	2	4	4	4	4	4	5	5
1	1	1	5	5	5	5	2	1	1	5	5	5	5	5	5	5
1	0	0	4	5	4	5	3	2	2	4	4	5	5	4	5	5
2	2	1	3	5	4	4	4	2	2	4	4	4	4	5	5	5
1	1	0	4	4	2	3	4	2	2	3	3	4	4	4	5	2
2	0	0	3	4	4	4	2	2	4	3	4	5	5	5	5	4
2	1	1	4	5	4	3	4	1	3	5	4	4	5	5	5	5
2	0	1	4	5	2	4	2	2	2	4	4	4	5	4	5	4
2	1	1	5	5	4	4	2	1	1	4	4	4	5	4	4	3
2	1	1	4	5	3	4	2	3	2	4	4	4	5	4	5	5
3	2	1	4	5	5	5	4	1	1	5	1	5	5	3	3	4
1	1	1	5	5	5	5	2	2	1	5	5	4	4	5	5	5
2	1	1	2	4	3	4	3	3	4	4	4	4	5	4	5	5
2	0	1	4	4	4	4	2	2	4	4	3	4	4	5	5	5
2	1	0	5	4	3	4	4	1	2	5	4	3	4	5	5	5
2	1	1	3	4	4	3	3	4	4	5	4	3	3	4	4	4
1	1	1	4	4	3	3	2	2	2	3	4	4	4	4	4	4
2	2	1	1	3	2	1	4	5	3	4	4	2	4	4	5	5
2	1	1	2	5	2	4	2	3	4	4	5	4	4	4	4	5
1	0	0	4	5	4	4	2	2	2	3	4	4	4	4	4	4
2	1	1	4	5	2	4	4	1	1	5	5	3	4	4	4	5
2	0	0	4	5	3	4	4	4	3	4	4	4	4	5	5	4
2	1	1	2	4	3	3	4	3	2	3	4	4	4	5	5	4
2	1	1	3	4	3	4	2	2	4	4	4	4	5	4	4	5
2	1	0	3	5	2	1	3	3	3	4	3	5	5	4	5	5
2	0	0	2	4	2	3	3	2	3	4	4	4	4	5	5	4
2	1	1	3	4	3	3	4	4	4	3	3	4	4	3	5	4
1	0	0	4	4	3	4	2	2	2	3	3	2	3	3	4	4
2	1	1	4	5	4	4	2	2	2	4	4	4	5	4	5	5
2	0	0	5	5	5	5	2	2	4	4	4	4	4	4	5	5
1	0	0	3	5	4	2	4	3	4	4	4	4	5	5	5	5
2	0	0	4	4	4	2	3	3	2	3	4	4	4	4	4	3
1	1	0	4	5	3	4	3	2	4	3	4	4	3	4	5	5
2	3	1	4	5	4	4	4	4	4	4	4	4	5	4	5	5
2	1	1	3	4	3	2	4	4	4	3	4	4	4	4	5	5
2	3	1	3	4	3	4	3	4	4	4	4	4	4	4	5	4
2	1	1	4	4	3	4	3	2	2	3	4	3	4	4	4	5
2	2	1	4	5	2	4	2	2	4	3	5	4	4	4	5	5
4	1	1	3	5	2	2	4	2	4	4	5	5	5	5	5	5
1	1	1	3	4	3	3	4	4	4	4	4	4	4	5	5	5
2	1	0	3	4	2	4	2	2	2	3	3	3	4	4	4	5
2	2	1	4	5	2	3	2	2	3	5	4	4	3	5	4	5
3	1	1	4	4	4	4	4	2	2	4	4	4	5	5	5	4
2	2	1	3	3	2	2	5	5	3	2	3	3	1	4	3	3
2	0	0	3	4	3	3	2	3	4	4	4	4	4	4	4	4
3	1	0	5	5	5	5	4	1	1	5	5	5	5	5	5	5
1	0	0	4	4	4	4	2	2	2	4	4	5	4	4	5	4
2	0	0	4	5	4	3	2	2	3	4	3	4	4	5	4	5
2	0	0	2	2	2	2	5	5	5	4	4	5	5	5	5	5
2	0	0	4	5	3	5	4	1	1	3	3	5	5	4	5	5
1	2	1	3	4	3	5	3	2	2	3	3	4	3	4	4	5
1	0	1	2	4	2	3	3	3	3	3	3	3	4	4	4	4
3	1	1	2	4	4	4	4	2	2	4	4	5	5	5	5	5
1	2	1	5	5	5	5	2	5	5	5	4	4	4	4	5	5
2	1	1	3	4	3	4	2	2	2	4	3	1	1	4	4	1
1	0	1	2	5	2	2	4	2	2	4	4	4	4	4	4	5
2	1	1	4	5	3	4	3	4	3	4	4	4	4	4	4	4
3	0	0	3	4	4	3	5	4	2	5	3	4	4	5	5	5
1	0	0	3	5	4	3	1	2	4	4	4	5	5	5	5	5
1	0	0	5	5	3	4	2	2	2	4	3	3	4	4	5	4
2	0	0	2	4	2	4	2	5	4	4	5	4	5	5	5	5
2	1	1	4	4	3	4	4	3	2	4	4	4	4	4	4	4
2	0	0	3	4	2	4	3	2	2	4	4	4	4	5	5	5
			3.50746	4.41791	3.25373	3.62687	3	2.53731	2.77612	3.89552	3.86567	3.95522	4.16418	4.32836	4.62687	4.49254
			#N/A	#N/A	#N/A	#N/A	#N/A	#N/A	#N/A	#N/A	#N/A	#N/A	#N/A	#N/A	#N/A	#N/A

## Sheet: Data Dictionary
1	I understood the role of nursing in Laos prior to my start at LFHC	1, Strongly Disagree | 2, Disagree | 3, Neutral | 4, Agree | 5, Strongly Agree
2	I understood the role of nursing in Laos at the end of my time at LFHC	1, Strongly Disagree | 2, Disagree | 3, Neutral | 4, Agree | 5, Strongly Agree
3	I understood of the Laos nursing baseline knowledge and clinical skills at the start of my time at LFHC	1, Strongly Disagree | 2, Disagree | 3, Neutral | 4, Agree | 5, Strongly Agree
4	I was informed on how to administer clinical mentorship (bedside training) to staff nurses at LFHC	1, Strongly Disagree | 2, Disagree | 3, Neutral | 4, Agree | 5, Strongly Agree
5	I felt that that Laos nurses struggled to apply their classroom education to the clinical setting	1, Strongly Disagree | 2, Disagree | 3, Neutral | 4, Agree | 5, Strongly Agree
6	Initially, I felt frustrated providing training the Laos staff at the bedside	1, Strongly Disagree | 2, Disagree | 3, Neutral | 4, Agree | 5, Strongly Agree
7	Initially, I felt overwhelmed training the Laos staff at the bedside	1, Strongly Disagree | 2, Disagree | 3, Neutral | 4, Agree | 5, Strongly Agree
8	My clinical mentorship at the bedside helped increase the Laos nurses' clinical skills	1, Strongly Disagree | 2, Disagree | 3, Neutral | 4, Agree | 5, Strongly Agree
9	Given my experience at LFHC, I feel more comfortable recognizing the knowledge to practice gap (classroom learning being difficult to apply clinically) and addressing it	1, Strongly Disagree | 2, Disagree | 3, Neutral | 4, Agree | 5, Strongly Agree
10	My knowledge of Laos culture contributed to my ability to provide clinical mentorship and education to LFHC nursing staff at the bedside	1, Strongly Disagree | 2, Disagree | 3, Neutral | 4, Agree | 5, Strongly Agree
11	My participating in cultural events at the hospital and in town increased my understanding of the Laos values and beliefs	1, Strongly Disagree | 2, Disagree | 3, Neutral | 4, Agree | 5, Strongly Agree
12	As my time at LFHC progressed, I was better able to recognize barriers to learning and adapt my teaching methods	1, Strongly Disagree | 2, Disagree | 3, Neutral | 4, Agree | 5, Strongly Agree
13	Given my experience at LFHC, I recognize the importance of cultural competence in nursing training	1, Strongly Disagree | 2, Disagree | 3, Neutral | 4, Agree | 5, Strongly Agree
14	I was able to facilitate more constructive clinical mentorship as the strength of my relationship with the Laos staff strengthened	1, Strongly Disagree | 2, Disagree | 3, Neutral | 4, Agree | 5, Strongly Agree
	1, Strongly Disagree | 2, Disagree | 3, Neutral | 4, Agree | 5, Strongly Agree
Preparation	I understood the role of nursing in Laos prior to my start at LFHC
	I understood the role of nursing in Laos at the end of my time at LFHC
	I understood of the Laos nursing baseline knowledge and clinical skills at the start of my time at LFHC
	I was informed on how to administer clinical mentorship (bedside training) to staff nurses at LFHC

## Sheet: Preparedness
					1	3	4
	1	I understood the role of nursing in Laos prior to my start at LFHC		have_you_ever_worked_volun	sr_role_prior_start	sr_nurse_baseline	sr_admim_clin_mentor		NO	sr_role_prior_start	sr_nurse_baseline	sr_admim_clin_mentor		YES
	3	I understood of the Laos nursing baseline knowledge and clinical skills at the start of my time at LFHC		1	4	4	4		0	5	5	4		1	4	4	4
	4	I was informed on how to administer clinical mentorship (bedside training) to staff nurses at LFHC		1	2	2	4		0	4	4	5		1	2	2	4
				0	5	5	4		0	4	2	3		1	4	4	4
				1	4	4	4		0	3	4	4		1	4	4	4
				1	4	4	4		0	5	3	4		1	5	5	5
				1	5	5	5		0	4	4	4		1	3	4	4
				0	4	4	5		0	4	3	4		1	4	4	3
				1	3	4	4		0	3	2	1		1	4	2	4
				0	4	2	3		0	2	2	3		1	5	4	4
				0	3	4	4		0	4	3	4		1	4	3	4
				1	4	4	3		0	5	5	5		1	4	5	5
				1	4	2	4		0	3	4	2		1	5	5	5
				1	5	4	4		0	4	4	2		1	2	3	4
				1	4	3	4		0	4	3	4		1	4	4	4
				1	4	5	5		0	3	2	4		1	3	4	3
				1	5	5	5		0	3	3	3		1	4	3	3
				1	2	3	4		0	5	5	5		1	1	2	1
				1	4	4	4		0	4	4	4		1	2	2	4
				0	5	3	4		0	4	4	3		1	4	2	4
				1	3	4	3		0	2	2	2		1	2	3	3
				1	4	3	3		0	4	3	5		1	3	3	4
				1	1	2	1		0	3	4	3		1	3	3	3
				1	2	2	4		0	3	4	3		1	4	4	4
				0	4	4	4		0	5	3	4		1	4	4	4
				1	4	2	4		0	2	2	4		1	3	3	2
				0	4	3	4		0	3	2	4		1	3	3	4
				1	2	3	3			3.65385	3.30769	3.57692		1	4	3	4
				1	3	3	4			0.93562	1.01071	1.02657		1	4	2	4
				0	3	2	1							1	3	2	2
				0	2	2	3							1	3	3	3
				1	3	3	3							1	4	2	3
				0	4	3	4							1	4	4	4
				1	4	4	4							1	3	2	2
				0	5	5	5							1	3	3	5
				0	3	4	2							1	2	2	3
				0	4	4	2							1	2	4	4
				0	4	3	4							1	5	5	5
				1	4	4	4							1	3	3	4
				1	3	3	2							1	2	2	2
				1	3	3	4							1	4	3	4
				1	4	3	4							1	4	3	4
				1	4	2	4								3.41463	3.21951	3.65854
				1	3	2	2								0.974054	0.962086	0.911311
				1	3	3	3
				0	3	2	4
				1	4	2	3
				1	4	4	4
				1	3	2	2
				0	3	3	3
				0	5	5	5
				0	4	4	4
				0	4	4	3
				0	2	2	2
				0	4	3	5
				1	3	3	5
				1	2	2	3
				1	2	4	4
				1	5	5	5
				1	3	3	4
				1	2	2	2
				1	4	3	4
				0	3	4	3
				0	3	4	3
				0	5	3	4
				0	2	2	4
				1	4	3	4
				0	3	2	4
					3.50746	3.25373	3.62687			3.55677	3.22566	3.48584
					0.959374	0.974575	0.95085

## Sheet: Overwhelmed
												6	7	5				6	7	5
											have_you_ever_worked_volun	sr_init_frust_training	sr_init_over_training	sr_felt_strug_app_class			0	2	3	4		1	3	4	4
	6	Initially, I felt frustrated providing training the Laos staff at the bedside									1	3	4	4			0	2	2	3		1	4	2	3
	7	Initially, I felt overwhelmed training the Laos staff at the bedside									1	4	2	3			0	2	2	4		1	1	4	1
	5	I felt that that Laos nurses struggled to apply their classroom education to the clinical setting									0	2	3	4			0	2	4	2		1	1	2	2
											1	1	4	1			0	1	2	4		1	1	1	2
											1	1	2	2			0	2	2	2		1	2	2	4
											1	1	1	2			0	4	3	4		1	1	3	4
											0	2	2	3			0	3	3	3		1	2	2	2
											1	2	2	4			0	2	3	3		1	1	1	2
											0	2	2	4			0	2	2	2		1	3	2	2
											0	2	4	2			0	2	4	2		1	1	1	4
											1	1	3	4			0	3	4	4		1	2	1	2
											1	2	2	2			0	3	2	3		1	3	4	3
											1	1	1	2			0	2	4	3		1	2	4	2
											1	3	2	2			0	2	2	2		1	4	4	3
											1	1	1	4			0	3	4	2		1	2	2	2
											1	2	1	2			0	1	1	4		1	5	3	4
											1	3	4	3			0	2	2	2		1	3	4	2
											1	2	4	2			0	2	3	2		1	1	1	4
											0	1	2	4			0	5	5	5		1	3	2	4
											1	4	4	3			0	1	1	4		1	2	4	2
											1	2	2	2			0	4	2	5		1	4	4	4
											1	5	3	4			0	2	4	1		1	2	2	2
											1	3	4	2			0	2	2	2		1	4	4	4
											0	2	2	2			0	5	4	2		1	4	4	4
											1	1	1	4			0	2	2	3		1	4	4	3
											0	4	3	4				2.42308	2.76923	2.96154		1	2	2	3
											1	3	2	4				1.06482	1.06987	1.07632		1	2	4	2
											1	2	4	2								1	2	4	4
											0	3	3	3								1	4	4	4
											0	2	3	3								1	2	3	2
											1	4	4	4								1	2	2	4
											0	2	2	2								1	5	3	5
											1	2	2	2								1	2	2	3
											0	2	4	2								1	3	3	3
											0	3	4	4								1	2	2	4
											0	3	2	3								1	5	5	2
											0	2	4	3								1	2	2	2
											1	4	4	4								1	2	2	4
											1	4	4	4								1	4	3	3
											1	4	4	3								1	3	2	4
											1	2	2	3
											1	2	4	2									2.60976	2.78049	3.02439
											1	2	4	4									1.20162	1.12943	0.987112
											1	4	4	4
											0	2	2	2
											1	2	3	2
											1	2	2	4
											1	5	3	5
											0	3	4	2
											0	1	1	4
											0	2	2	2
											0	2	3	2
											0	5	5	5
											0	1	1	4
											1	2	2	3
											1	3	3	3
											1	2	2	4
											1	5	5	2
											1	2	2	2
											1	2	2	4
											1	4	3	3
											0	4	2	5
											0	2	4	1
											0	2	2	2
											0	5	4	2
											1	3	2	4
											0	2	2	3			have_you_ever_worked_volun	sr_init_frust_training	sr_init_over_training	sr_felt_strug_app_class
												2.53731	2.77612	3				2.38844	2.69774	2.85325
												1.14585	1.0985	1.01504				1.07381	1.09741	1.09405

## Sheet: Cultural Comp.
															10	11				10	11
														have_you_ever_worked_volun	sr_culture_contrib_abil	sr_culture_events			0	4	4		1	4	4
														1	4	4			0	5	5		1	4	4
	10	My knowledge of Laos culture contributed to my ability to provide clinical mentorship and education to LFHC nursing staff at the bedside												1	4	4			0	4	4		1	4	4
	11	My participating in cultural events at the hospital and in town increased my understanding of the Laos values and beliefs												0	4	4			0	5	5		1	4	4
														1	4	4			0	3	4		1	5	5
														1	4	4			0	4	4		1	4	4
														1	5	5			0	4	4		1	4	5
														0	5	5			0	5	5		1	4	5
														1	4	4			0	4	4		1	4	5
														0	4	4			0	2	3		1	4	5
														0	5	5			0	4	4		1	5	5
														1	4	5			0	4	5		1	4	4
														1	4	5			0	4	4		1	4	5
														1	4	5			0	4	3		1	4	4
														1	4	5			0	3	4		1	3	3
														1	5	5			0	4	4		1	4	4
														1	4	4			0	5	5		1	2	4
														1	4	5			0	5	4		1	4	4
														1	4	4			0	4	4		1	3	4
														0	3	4			0	5	5		1	4	4
														1	3	3			0	5	5		1	4	5
														1	4	4			0	4	4		1	4	4
														1	2	4			0	5	5		1	4	5
														1	4	4			0	3	4		1	4	5
														0	4	4			0	4	5		1	4	4
														1	3	4			0	4	4		1	4	4
														0	4	4				4.11538	4.26923		1	3	4
														1	4	4				0.765607	0.603834		1	4	4
														1	4	5							1	5	5
														0	5	5							1	4	4
														0	4	4							1	4	3
														1	4	4							1	4	5
														0	2	3							1	3	1
														1	4	5							1	4	3
														0	4	4							1	3	4
														0	4	5							1	5	5
														0	4	4							1	4	4
														0	4	3							1	1	1
														1	4	5							1	4	4
														1	4	4							1	4	4
														1	4	4							1	4	4
														1	3	4								3.85366	4.09756
														1	4	4								0.72667	0.916648
														1	5	5
														1	4	4
														0	3	4
														1	4	3
														1	4	5
														1	3	1
														0	4	4
														0	5	5
														0	5	4
														0	4	4
														0	5	5
														0	5	5
														1	4	3
														1	3	4
														1	5	5
														1	4	4
														1	1	1
														1	4	4
														1	4	4
														0	4	4
														0	5	5
														0	3	4
														0	4	5
														1	4	4
														0	4	4			have_you_ever_worked_volun	sr_culture_contrib_abil	sr_culture_events
															3.95522	4.16418				3.99559	4.14345
															0.747376	0.808984				0.989835	0.920929

## Sheet: Reflection
														14	12	8			14	12	8
													length_of_time_at_lfhc	sr_facil_more_mentor	sr_better_recog_barrier	sr_mentor_increase		1	5	5	5		2	5	4	4		3	4	3	5
	14	I was able to facilitate more constructive clinical mentorship as the strength of my relationship with the Laos staff strengthened											2	5	4	4		1	5	4	4		2	4	5	4		3	4	5	4
	12	As my time at LFHC progressed, I was better able to recognize barriers to learning and adapt my teaching methods											4	5	5	4		1	2	4	3		2	4	4	4		3	5	5	5
	8	My clinical mentorship at the bedside helped increase the Laos nurses' clinical skills											2	4	5	4		1	5	5	5		2	5	4	4		3	5	5	4
													2	4	4	4		1	4	4	3		2	5	5	4		3	5	5	5
													2	5	4	4		1	4	4	3		2	4	5	3		4	5	5	4
													1	5	5	5		1	4	3	3		2	5	5	5		4	5	5	4
													1	5	4	4		1	5	5	4		2	4	4	4			4.71429	4.71429	4.42857
													2	5	5	4		1	5	4	3		2	3	4	4			0.48795	0.755929	0.534522
													1	2	4	3		1	5	5	4		2	5	4	4
													2	4	5	3		1	4	4	4		2	5	4	4
													2	5	5	5		1	5	4	3		2	5	5	4
													2	4	4	4		1	4	4	3		2	5	5	5
													2	3	4	4		1	5	4	5		2	4	4	5
													2	5	4	4		1	5	4	4		2	5	4	4
													3	4	3	5		1	5	5	4		2	5	4	4
													1	5	5	5		1	4	4	4		2	5	4	5
													2	5	4	4			4.47059	4.23529	3.76471		2	4	5	4
													2	5	5	4			0.799816	0.562296	0.752447		2	4	5	3
													2	5	5	5							2	5	4	4
													2	4	4	5							2	5	4	4
													1	4	4	3							2	4	5	4
													2	5	4	4							2	4	3	3
													2	5	4	4							2	5	4	4
													1	4	4	3							2	5	4	4
													2	5	4	5							2	3	4	3
													2	4	5	4							2	5	4	4
													2	4	5	3							2	5	4	3
													2	5	4	4							2	4	4	4
													2	5	4	4							2	5	4	3
													2	4	5	4							2	5	4	3
													2	4	3	3							2	5	4	3
													1	4	3	3							2	5	5	5
													2	5	4	4							2	3	4	2
													2	5	4	4							2	4	4	4
													1	5	5	4							2	5	5	4
													2	3	4	3							2	5	5	4
													1	5	4	3							2	5	4	3
													2	5	4	4							2	1	4	4
													2	5	4	3							2	4	4	4
													2	4	4	4							2	5	5	4
													2	5	4	3							2	4	4	4
													2	5	4	3							2	5	5	4
													4	5	5	4								4.46512	4.30233	3.86047
													1	5	5	4								0.826606	0.513387	0.639248
													2	5	4	3
													2	5	5	5
													3	4	5	4
													2	3	4	2
													2	4	4	4
													3	5	5	5
													1	4	4	4
													2	5	5	4
													2	5	5	4
													2	5	4	3
													1	5	4	3
													1	4	4	3
													3	5	5	4
													1	5	4	5
													2	1	4	4
													1	5	4	4
													2	4	4	4
													3	5	5	5
													1	5	5	4
													1	4	4	4
													2	5	5	4
													2	4	4	4
													2	5	5	4		length_of_time_at_lfhc	sr_facil_more_mentor	sr_better_recog_barrier	sr_mentor_increase
														4.49254	4.32836	3.89552
														0.785728	0.561061	0.677212

## Sheet: Overall Reflection
																13	2	9
																sr_recog_import_culture	sr_role_end	sr_recog_knowledge_gap
	13	Given my experience at LFHC, I recognize the importance of cultural competence in nursing training														5	5	4
	2	I understood the role of nursing in Laos at the end of my time at LFHC														5	4	4
	9	Given my experience at LFHC, I feel more comfortable recognizing the knowledge to practice gap (classroom learning being difficult to apply clinically) and addressing it														5	5	4
																4	4	4
																5	4	4
																5	5	5
																5	5	4
																5	5	4
																5	4	3
																5	4	4
																5	5	4
																5	5	4
																4	5	4
																5	5	4
																3	5	3
																5	5	5
																5	4	4
																5	4	3
																5	4	4
																4	4	4
																4	4	4
																5	3	4
																4	5	5
																4	5	4
																4	5	5
																5	5	4
																5	4	4
																4	4	4
																5	5	3
																5	4	4
																5	4	3
																4	4	3
																5	5	4
																5	5	4
																5	5	4
																4	4	4
																5	5	4
																5	5	4
																5	4	4
																5	4	4
																4	4	4
																5	5	5
																5	5	5
																5	4	4
																4	4	3
																4	5	4
																5	4	4
																3	3	3
																4	4	4
																5	5	5
																5	4	4
																4	5	3
																5	2	4
																5	5	3
																4	4	3
																4	4	3
																5	4	4
																5	5	4
																4	4	3
																4	5	4
																4	5	4
																5	4	3
																5	5	4
																5	5	3
																5	4	5
																4	4	4
																5	4	4
																4.62687	4.41791	3.89552
																0.545944	0.631239	0.580865

## Sheet: No
have_you_ever_worked_volun	sr_role_prior_start	sr_role_end	sr_nurse_baseline	sr_admim_clin_mentor	sr_felt_strug_app_class	sr_init_frust_training	sr_init_over_training	sr_mentor_increase	sr_recog_knowledge_gap	sr_culture_contrib_abil	sr_culture_events	sr_better_recog_barrier	sr_recog_import_culture	sr_facil_more_mentor
0	5	5	5	4	4	2	3	4	4	4	4	5	5	4
0	4	5	4	5	3	2	2	4	4	5	5	4	5	5
0	4	4	2	3	4	2	2	3	3	4	4	4	5	2
0	3	4	4	4	2	2	4	3	4	5	5	5	5	4
0	5	4	3	4	4	1	2	5	4	3	4	5	5	5
0	4	5	4	4	2	2	2	3	4	4	4	4	4	4
0	4	5	3	4	4	4	3	4	4	4	4	5	5	4
0	3	5	2	1	3	3	3	4	3	5	5	4	5	5
0	2	4	2	3	3	2	3	4	4	4	4	5	5	4
0	4	4	3	4	2	2	2	3	3	2	3	3	4	4
0	5	5	5	5	2	2	4	4	4	4	4	4	5	5
0	3	5	4	2	4	3	4	4	4	4	5	5	5	5
0	4	4	4	2	3	3	2	3	4	4	4	4	4	3
0	4	5	3	4	3	2	4	3	4	4	3	4	5	5
0	3	4	2	4	2	2	2	3	3	3	4	4	4	5
0	3	4	3	3	2	3	4	4	4	4	4	4	4	4
0	5	5	5	5	4	1	1	5	5	5	5	5	5	5
0	4	4	4	4	2	2	2	4	4	5	4	4	5	4
0	4	5	4	3	2	2	3	4	3	4	4	5	4	5
0	2	2	2	2	5	5	5	4	4	5	5	5	5	5
0	4	5	3	5	4	1	1	3	3	5	5	4	5	5
0	3	4	4	3	5	4	2	5	3	4	4	5	5	5
0	3	5	4	3	1	2	4	4	4	5	5	5	5	5
0	5	5	3	4	2	2	2	4	3	3	4	4	5	4
0	2	4	2	4	2	5	4	4	5	4	5	5	5	5
0	3	4	2	4	3	2	2	4	4	4	4	5	5	5
	3.65385	4.42308	3.30769	3.57692	2.96154	2.42308	2.76923	3.80769	3.76923	4.11538	4.26923	4.46154	4.76923	4.46154
	#N/A	#N/A	#N/A	#N/A	#N/A	#N/A	#N/A	#N/A	#N/A	#N/A	#N/A	#N/A	#N/A	#N/A
	3.65385	4.42308	3.30769	3.57692	2.96154	2.42308	2.76923	3.80769	3.76923	4.11538	4.26923	4.46154	4.76923	4.46154
	#N/A	#N/A	#N/A	#N/A	#N/A	#N/A	#N/A	#N/A	#N/A	#N/A	#N/A	#N/A	#N/A	#N/A

## Sheet: Yes
1	4	5	4	4	4	3	4	4	4	4	4	4	5	5
1	2	4	2	4	3	4	2	4	4	4	4	5	5	5
1	4	4	4	4	1	1	4	4	4	4	4	4	4	4
1	4	4	4	4	2	1	2	4	4	4	4	4	5	5
1	5	5	5	5	2	1	1	5	5	5	5	5	5	5
1	3	5	4	4	4	2	2	4	4	4	4	5	5	5
1	4	5	4	3	4	1	3	5	4	4	5	5	5	5
1	4	5	2	4	2	2	2	4	4	4	5	4	5	4
1	5	5	4	4	2	1	1	4	4	4	5	4	4	3
1	4	5	3	4	2	3	2	4	4	4	5	4	5	5
1	4	5	5	5	4	1	1	5	1	5	5	3	3	4
1	5	5	5	5	2	2	1	5	5	4	4	5	5	5
1	2	4	3	4	3	3	4	4	4	4	5	4	5	5
1	4	4	4	4	2	2	4	4	3	4	4	5	5	5
1	3	4	4	3	3	4	4	5	4	3	3	4	4	4
1	4	4	3	3	2	2	2	3	4	4	4	4	4	4
1	1	3	2	1	4	5	3	4	4	2	4	4	5	5
1	2	5	2	4	2	3	4	4	5	4	4	4	4	5
1	4	5	2	4	4	1	1	5	5	3	4	4	4	5
1	2	4	3	3	4	3	2	3	4	4	4	5	5	4
1	3	4	3	4	2	2	4	4	4	4	5	4	4	5
1	3	4	3	3	4	4	4	3	3	4	4	3	5	4
1	4	5	4	4	2	2	2	4	4	4	5	4	5	5
1	4	5	4	4	4	4	4	4	4	4	5	4	5	5
1	3	4	3	2	4	4	4	3	4	4	4	4	5	5
1	3	4	3	4	3	4	4	4	4	4	4	4	5	4
1	4	4	3	4	3	2	2	3	4	3	4	4	4	5
1	4	5	2	4	2	2	4	3	5	4	4	4	5	5
1	3	5	2	2	4	2	4	4	5	5	5	5	5	5
1	3	4	3	3	4	4	4	4	4	4	4	5	5	5
1	4	5	2	3	2	2	3	5	4	4	3	5	4	5
1	4	4	4	4	4	2	2	4	4	4	5	5	5	4
1	3	3	2	2	5	5	3	2	3	3	1	4	3	3
1	3	4	3	5	3	2	2	3	3	4	3	4	4	5
1	2	4	2	3	3	3	3	3	3	3	4	4	4	4
1	2	4	4	4	4	2	2	4	4	5	5	5	5	5
1	5	5	5	5	2	5	5	5	4	4	4	4	5	5
1	3	4	3	4	2	2	2	4	3	1	1	4	4	1
1	2	5	2	2	4	2	2	4	4	4	4	4	4	5
1	4	5	3	4	3	4	3	4	4	4	4	4	4	4
1	4	4	3	4	4	3	2	4	4	4	4	4	4	4
	3.41463	4.41463	3.21951	3.65854	3.02439	2.60976	2.78049	3.95122	3.92683	3.85366	4.09756	4.2439	4.53659	4.5122
	#N/A	#N/A	#N/A	#N/A	#N/A	#N/A	#N/A	#N/A	#N/A	#N/A	#N/A	#N/A	#N/A	#N/A

## Sheet: Sheet4
Difference
No	3.65	3.42	3.31	3.58	2.96	2.42	2.77	3.81	3.77	4.12	4.27	4.46	4.77	4.46
yes	3.41	4.41	3.22	3.66	3.02	2.61	2.78	3.95	3.93	3.85	4.1	4.24	4.54	4.51
