# Supplementary material for: Pediatric Capacity Building in Northern Laos: An Evaluation of the Pediatric Nursing Training Program at Lao Friends Hospital for Children
Source: PLoS One. 2026 Jul 15;21(7):e0349226. doi: 10.1371/journal.pone.0349226 (PMC13372149; doi:10.1371/journal.pone.0349226)
Supplement: S2 File — (XLSX) [file pone.0349226.s002.xlsx]

## Sheet: N8105.NursingSkillsAnalysi_DATA
volunteer_year	staff_taking_vital_signs	staff_knowledge_vital	staff_venipuncture	staff_start_iv	staff_steth_exam	staff_weight_dosing	staff_prep_oral_med	staff_prep_iv	staff_perform_ekg	staff_recog_hemo_unstable	staff_recog_resp_dis	staff_applic_oxy_deliv	staff_recog_siezure	staff_part_cardio_resus
2015	5	5	5	5	5	5	4	5	5	5	5	5	3	5
2015	3	3	3	3	2	2	2	2	1	2	2	2	2	2
2015	3	2	5	3	1	2	3	2	2	2	2	2	2	2
2015	3	3	5	3	3	3	4	4	4	2	3	3	3	4
2015	4	3	3	3	3	3	4	3	2	2	3	2	3	2
2015	2	2	1	1	1	1	2	1	1	1	2	2	1	1
2016	5	3	4	5	5	3	5	5	5	5	5	5	5	5
2016	4	4	5	5	3	3	4	4	3	4	4	3	3	3
2016	2	2	1	1	3	5	5	5	2	2	3	3	3	3
2016	4	3	5	5	3	3	4	3	3	2	2	2	2	3
2016	3	2	3	4	2	2	2	3	1	4	4	3	5	3
2016	4	4	5	5	2	2	4	3	4	2	4	4	4	3
2016	2	2	4	3	3	2	3	3	1	1	2	2	2	2
2016	4	2	4	4	3	2	3	3	2	2	2	2	2	3
2016	5	3	5	5	4	4	4	4	3	2	3	2	3	2
2016	4	4	4	4	3	2	3	2	3	2	2	2	2	2
2017	4	4	5	5	4	2	4	2	5	3	3	4	4	4
2017	3	2	4	4	4	3	5	3	2	3	4	3	3	3
2017	3	3	4	4	2	2	3	4	1	3	4	4	4	3
2017	2	2	4	4	2	2	3	3	1	2	3	4	4	1
2017	3	3	4	3	3	2	2	2	1	2	2	2	2	2
2017	4	3	5	4	2	3	4	4	1	2	4	4	4	3
2017	4	3	5	5	3	2	4	4	4	2	2	4	4	3
2017	4	4	5	5	2	4	4	4	3	3	3	3	3	3
2017	4	2	4	4	3	2	3	2	3	2	3	3	4	4
2017	3	3	3	3	3	3	2	3	2	3	3	3	3	3
2017	4	3	5	5	2	2	3	3	2	2	3	2	3	2
2017	3	3	3	2	3	3	3	3	3	2	2	2	2	2
2017	3	4	1	1	3	4	4	4	4	4	4	4	4	4
2017	3	3	3	3	3	2	3	3	2	2	2	2	2	2
2017	3	3	4	4	2	2	3	3	2	2	3	3	3	3
2017	5	5	4	4	3	3	4	3	4	2	2	3	3	4
2017	5	3	5	5	3	4	5	5	5	2	2	3	3	3
2017	4	2	4	4	2	3	3	3	2	3	3	2	2	2
2017	4	2	5	5	2	3	4	4	4	3	3	1	2	3
2018	4	5	5	5	3	5	5	5	5	5	5	5	3	3
2018	4	4	4	4	4	4	4	4	4	4	4	4	4	4
2018	3	3	5	5	3	4	4	4	2	2	2	3	3	3
2018	5	4	5	5	3	3	4	3	2	2	3	3	3	4
2018	4	3	5	5	3	3	4	4	2	3	4	4	4	4
2018	4	4	4	4	3	2	3	3	3	2	2	3	2	2
2018	4	4	4	5	4	4	4	4	4	4	4	4	4	4
2018	2	2	4	4	2	1	2	2	2	1	3	1	2	3
2018	3	3	3	3	2	3	3	3	3	2	2	2	3	2
2018	4	4	3	3	3	3	3	3	3	3	3	3	3	3
2018	4	4	4	4	4	4	4	4	2	3	4	4	4	4
2018	3	3	4	4	2	3	3	3	2	2	3	3	2	3
2018	3	2	4	3	2	2	4	3	3	3	3	2	3	3
2018	3	2	5	4	1	3	3	3	1	2	2	2	3	1
2018	4	4	5	4	3	3	4	3	3	3	3	4	4	3
2018	4	3	4	4	4	3	4	4	2	3	3	4	3	3
2018	3	3	5	4	4	3	3	3	4	3	4	4	4	4
2019	4	4	5	4	3	3	5	4	3	3	3	3	3	3
2019	5	3	5	4	2	4	5	4	4	3	3	4	5	4
2019	4	3	4	4	3	4	4	4	3	2	3	3	4	4
2019	3	3	4	4	3	3	3	3	3	3	3	4	4	4
2019	3	3	4	4	4	4	4	3	4	3	3	3	3	3
2019	4	4	4	4	4	4	4	4	1	1	4	4	1	4
2019	3	2	4	4	3	2	2	2	2	2	3	3	2	3
2019	4	3	5	5	5	3	4	4	4	4	4	4	4	3
2019	4	4	5	4	3	4	4	4	1	3	3	4	3	3
2019	4	3	5	4	2	4	5	4	4	3	3	3	3	3
2019	3	4	5	5	2	3	3	3	2	3	3	4	3	3
2019	4	3	4	4	4	4	4	4	1	2	3	4	4	4
2019	4	3	4	4	4	3	3	2	1	2	2	2	3	1
2019	4	3	4	4	4	5	5	4	4	5	3	4	4	4
2019	4	3	4	4	2	3	4	4	2	3	4	4	4	3
	3.62687	3.1194	4.14925	3.95522	2.91045	3	3.61194	3.35821	2.67164	2.62687	3.04478	3.10448	3.10448	3

## Sheet: Data Dictionary
1	Taking vital signs on a pediatric patient		1	No knowledge and unable to complete skill
2	Knowledge of normal vital signs patients of various ages		2	Some pieces of knowledge and needs assistance to complete a clinical skill
3	Drawing blood through a venipuncture		3	Basic knowledge and ability to complete a skill with minimum assistance
4	Starting an intravenous (IV) line to administer intravenous fluids/medications		4	Competent level knowledge and independent skill demonstration
5	Using a stethoscope to perform a respiratory examination		5	Competence in knowledge and skill and goes beyond to support others
6	Application of weight-based medication dosing
7	Preparing and administering oral medications
8	Preparing and administering IV administration
9	Performing an electrocardiogram (EKG or ECG)
10	Recognition of hemodynamically unstable patient
11	Recognition of a patient in respiratory distress or failure
12	Application of the appropriate oxygenation delivery devise for hypoxemia/respiratory distress
13	Recognition of a child with seizures
14	Participation in pediatric or neonatal cardiopulmonary resuscitation (CPR)

## Sheet: Total Mean
		2015	2016	2017	2018	2019
1	Taking vital signs on a pediatric patient	3.3	3.7	3.6	3.6	3.8	0.5
2	Knowledge of normal vital signs patients of various ages	3	2.9	3.1	3.4	3.2	0.2
3	Drawing blood through a venipuncture	3.7	4	4	4.3	4.4	0.7	*
4	Starting an intravenous (IV) line to administer intravenous fluids/medications	3	4.1	3.9	4.1	4.1	1.1
5	Using a stethoscope to perform a respiratory examination	2.5	3.1	2.7	2.9	3.2	0.7	*
6	Application of weight-based medication dosing	2.7	2.8	2.7	3.1	3.5	0.8
7	Preparing and administering oral medications	3.2	3.7	3.5	3.6	3.9	0.7	*
8	Preparing and administering IV administration	2.8	3.5	3.3	3.4	3.5	0.7	*
9	Performing an electrocardiogram (EKG or ECG)	2.5	2.7	2.7	2.8	2.8	0.3
10	Recognition of hemodynamically unstable patient	2.3	2.6	2.5	2.8	2.8	0.5
11	Recognition of a patient in respiratory distress or failure	2.8	3.1	2.9	3.2	3.1	0.3
12	Application of the appropriate oxygenation delivery devise for hypoxemia/respiratory distress	2.7	2.8	2.9	3.2	3.5	0.8	*
13	Recognition of a child with seizures	2.3	3.1	3.1	3.2	3.3	1	*
14	Participation in pediatric or neonatal cardiopulmonary resuscitation (CPR)	2.7	2.9	2.8	3.1	3.3	0.6
		2.82143	3.21429	3.12143	3.33571	3.45714
		0.392582	0.494364	0.472601	0.446537	0.463622

## Sheet: 2015
volunteer_year	staff_taking_vital_signs	staff_knowledge_vital	staff_venipuncture	staff_start_iv	staff_steth_exam	staff_weight_dosing	staff_prep_oral_med	staff_prep_iv	staff_perform_ekg	staff_recog_hemo_unstable	staff_recog_resp_dis	staff_applic_oxy_deliv	staff_recog_siezure	staff_part_cardio_resus
2015	5	5	5	5	5	5	4	5	5	5	5	5	3	5
2015	3	3	3	3	2	2	2	2	1	2	2	2	2	2
2015	3	2	5	3	1	2	3	2	2	2	2	2	2	2
2015	3	3	5	3	3	3	4	4	4	2	3	3	3	4
2015	4	3	3	3	3	3	4	3	2	2	3	2	3	2
2015	2	2	1	1	1	1	2	1	1	1	2	2	1	1
Mean	3.33333	3	3.66667	3	2.5	2.66667	3.16667	2.83333	2.5	2.33333	2.83333	2.66667	2.33333	2.66667
SD	1.0328	1.09545	1.63299	1.26491	1.51658	1.36626	0.983192	1.47196	1.64317	1.36626	1.16905	1.21106	0.816497	1.50555

## Sheet: 2016
volunteer_year	staff_taking_vital_signs	staff_knowledge_vital	staff_venipuncture	staff_start_iv	staff_steth_exam	staff_weight_dosing	staff_prep_oral_med	staff_prep_iv	staff_perform_ekg	staff_recog_hemo_unstable	staff_recog_resp_dis	staff_applic_oxy_deliv	staff_recog_siezure	staff_part_cardio_resus
2016	5	3	4	5	5	3	5	5	5	5	5	5	5	5
2016	4	4	5	5	3	3	4	4	3	4	4	3	3	3
2016	2	2	1	1	3	5	5	5	2	2	3	3	3	3
2016	4	3	5	5	3	3	4	3	3	2	2	2	2	3
2016	3	2	3	4	2	2	2	3	1	4	4	3	5	3
2016	4	4	5	5	2	2	4	3	4	2	4	4	4	3
2016	2	2	4	3	3	2	3	3	1	1	2	2	2	2
2016	4	2	4	4	3	2	3	3	2	2	2	2	2	3
2016	5	3	5	5	4	4	4	4	3	2	3	2	3	2
2016	4	4	4	4	3	2	3	2	3	2	2	2	2	2
Mean	3.7	2.9	4	4.1	3.1	2.8	3.7	3.5	2.7	2.6	3.1	2.8	3.1	2.9
SD	1.05935	0.875595	1.24722	1.28668	0.875595	1.0328	0.948683	0.971825	1.25167	1.26491	1.1005	1.0328	1.19722	0.875595

## Sheet: 2017
volunteer_year	staff_taking_vital_signs	staff_knowledge_vital	staff_venipuncture	staff_start_iv	staff_steth_exam	staff_weight_dosing	staff_prep_oral_med	staff_prep_iv	staff_perform_ekg	staff_recog_hemo_unstable	staff_recog_resp_dis	staff_applic_oxy_deliv	staff_recog_siezure	staff_part_cardio_resus
2017	4	4	5	5	4	2	4	2	5	3	3	4	4	4
2017	3	2	4	4	4	3	5	3	2	3	4	3	3	3
2017	3	3	4	4	2	2	3	4	1	3	4	4	4	3
2017	2	2	4	4	2	2	3	3	1	2	3	4	4	1
2017	3	3	4	3	3	2	2	2	1	2	2	2	2	2
2017	4	3	5	4	2	3	4	4	1	2	4	4	4	3
2017	4	3	5	5	3	2	4	4	4	2	2	4	4	3
2017	4	4	5	5	2	4	4	4	3	3	3	3	3	3
2017	4	2	4	4	3	2	3	2	3	2	3	3	4	4
2017	3	3	3	3	3	3	2	3	2	3	3	3	3	3
2017	4	3	5	5	2	2	3	3	2	2	3	2	3	2
2017	3	3	3	2	3	3	3	3	3	2	2	2	2	2
2017	3	4	1	1	3	4	4	4	4	4	4	4	4	4
2017	3	3	3	3	3	2	3	3	2	2	2	2	2	2
2017	3	3	4	4	2	2	3	3	2	2	3	3	3	3
2017	5	5	4	4	3	3	4	3	4	2	2	3	3	4
2017	5	3	5	5	3	4	5	5	5	2	2	3	3	3
2017	4	2	4	4	2	3	3	3	2	3	3	2	2	2
2017	4	2	5	5	2	3	4	4	4	3	3	1	2	3
mean	3.57895	3	4.05263	3.89474	2.68421	2.68421	3.47368	3.26316	2.68421	2.47368	2.89474	2.94737	3.10526	2.84211
SD	0.768533	0.816497	1.02598	1.10024	0.671038	0.749269	0.841191	0.805682	1.33552	0.611775	0.737468	0.911268	0.809303	0.83421

## Sheet: 2018
volunteer_year	staff_taking_vital_signs	staff_knowledge_vital	staff_venipuncture	staff_start_iv	staff_steth_exam	staff_weight_dosing	staff_prep_oral_med	staff_prep_iv	staff_perform_ekg	staff_recog_hemo_unstable	staff_recog_resp_dis	staff_applic_oxy_deliv	staff_recog_siezure	staff_part_cardio_resus
2018	4	5	5	5	3	5	5	5	5	5	5	5	3	3
2018	4	4	4	4	4	4	4	4	4	4	4	4	4	4
2018	3	3	5	5	3	4	4	4	2	2	2	3	3	3
2018	5	4	5	5	3	3	4	3	2	2	3	3	3	4
2018	4	3	5	5	3	3	4	4	2	3	4	4	4	4
2018	4	4	4	4	3	2	3	3	3	2	2	3	2	2
2018	4	4	4	5	4	4	4	4	4	4	4	4	4	4
2018	2	2	4	4	2	1	2	2	2	1	3	1	2	3
2018	3	3	3	3	2	3	3	3	3	2	2	2	3	2
2018	4	4	3	3	3	3	3	3	3	3	3	3	3	3
2018	4	4	4	4	4	4	4	4	2	3	4	4	4	4
2018	3	3	4	4	2	3	3	3	2	2	3	3	2	3
2018	3	2	4	3	2	2	4	3	3	3	3	2	3	3
2018	3	2	5	4	1	3	3	3	1	2	2	2	3	1
2018	4	4	5	4	3	3	4	3	3	3	3	4	4	3
2018	4	3	4	4	4	3	4	4	2	3	3	4	3	3
2018	3	3	5	4	4	3	3	3	4	3	4	4	4	4
Mean	3.58824	3.35294	4.29412	4.11765	2.94118	3.11765	3.58824	3.41176	2.76471	2.76471	3.17647	3.23529	3.17647	3.11765
SD	0.712287	0.86177	0.685994	0.696631	0.899346	0.92752	0.712287	0.712287	1.03256	0.970143	0.882843	1.03256	0.727607	0.857493

## Sheet: 2019
volunteer_year	staff_taking_vital_signs	staff_knowledge_vital	staff_venipuncture	staff_start_iv	staff_steth_exam	staff_weight_dosing	staff_prep_oral_med	staff_prep_iv	staff_perform_ekg	staff_recog_hemo_unstable	staff_recog_resp_dis	staff_applic_oxy_deliv	staff_recog_siezure	staff_part_cardio_resus
2019	4	4	5	4	3	3	5	4	3	3	3	3	3	3
2019	5	3	5	4	2	4	5	4	4	3	3	4	5	4
2019	4	3	4	4	3	4	4	4	3	2	3	3	4	4
2019	3	3	4	4	3	3	3	3	3	3	3	4	4	4
2019	3	3	4	4	4	4	4	3	4	3	3	3	3	3
2019	4	4	4	4	4	4	4	4	1	1	4	4	1	4
2019	3	2	4	4	3	2	2	2	2	2	3	3	2	3
2019	4	3	5	5	5	3	4	4	4	4	4	4	4	3
2019	4	4	5	4	3	4	4	4	1	3	3	4	3	3
2019	4	3	5	4	2	4	5	4	4	3	3	3	3	3
2019	3	4	5	5	2	3	3	3	2	3	3	4	3	3
2019	4	3	4	4	4	4	4	4	1	2	3	4	4	4
2019	4	3	4	4	4	3	3	2	1	2	2	2	3	1
2019	4	3	4	4	4	5	5	4	4	5	3	4	4	4
2019	4	3	4	4	2	3	4	4	2	3	4	4	4	3
mean	3.8	3.2	4.4	4.13333	3.2	3.53333	3.93333	3.53333	2.6	2.8	3.13333	3.53333	3.33333	3.26667
SD	0.560612	0.560612	0.507093	0.351866	0.941124	0.743223	0.883715	0.743223	1.24212	0.941124	0.516398	0.63994	0.9759	0.798809
